# Supplementary material for: Nutritional Composition of Beach-Cast Marine Algae from the Brazilian Coast: Added Value for Algal Biomass Considered as Waste
Source: Foods. 2022 Apr 21;11(9):1201. doi: 10.3390/foods11091201 (PMC9099717; doi:10.3390/foods11091201)
Supplement: Supplementary file 1 [file foods-11-01201-s001.zip]

Archive with 1 entries (1 files):
- foods-1505295-supplementary.pdf
